# Supplementary material for: Discovery of Potential Candidate Genes for Coat Colour in Wuzhishan Pigs by Integrating SNPs and mRNA Expression Analysis
Source: Animals (Basel). 2024 Dec 3;14(23):3493. doi: 10.3390/ani14233493 (PMC11640690; doi:10.3390/ani14233493)
Supplement: Supplementary file 1 [file animals-14-03493-s001.zip]

Archive with 1 entries (1 files):
- animals-3293117-supplementary.pdf
